# Supplementary material for: Chr23-miR-200s and Dmrt1 Control Sexually Dimorphic Trade-Off Between Reproduction and Growth in Zebrafish
Source: Int J Mol Sci. 2025 Feb 19;26(4):1785. doi: 10.3390/ijms26041785 (PMC11855846; doi:10.3390/ijms26041785)
Supplement: Supplementary file 1 [file ijms-26-01785-s001.zip]

Archive with 1 entries (1 files):
- ijms-3402898-supplementary.pdf
